# Supplementary material for: The Novel Chiral 2(5H)-Furanone Sulfones Possessing Terpene Moiety: Synthesis and Biological Activity
Source: Molecules. 2023 Mar 10;28(6):2543. doi: 10.3390/molecules28062543 (PMC10057426; doi:10.3390/molecules28062543)
Supplement: Supplementary file 1 [file molecules-28-02543-s001.zip]

Archive with 1 entries (1 files):
- molecules-2228463-supplementary.pdf
